# Supplementary material for: Whole-Genome Investigation of Salmonella Dublin Considering Mountain Pastures as Reservoirs in Southern Bavaria, Germany
Source: Microorganisms. 2022 Apr 23;10(5):885. doi: 10.3390/microorganisms10050885 (PMC9146225; doi:10.3390/microorganisms10050885)
Supplement: Supplementary file 1 [file microorganisms-10-00885-s001.zip]

Archive with 1 entries (1 files):
- microorganisms-1663433-supplementary.xlsx
