# Supplementary material for: Whole-Genome Investigation of Salmonella Dublin Considering Mountain Pastures as Reservoirs in Southern Bavaria, Germany
Source: Microorganisms. 2022 Apr 23;10(5):885. doi: 10.3390/microorganisms10050885 (PMC9146225; doi:10.3390/microorganisms10050885)
Supplement: Supplementary file 1 [file microorganisms-10-00885-s001.zip › microorganisms-1663433-supplementary.xlsx]

## Sheet: Table S1
Cluster	Outbreak	Isolate Number	Accession Number	Collection Date	Host	Epidemiological context	Farm Number	District	Administrative region	cgMLST Complex Type	SNP Typing	MLST ST	aroC (MLST)	dnaN (MLST)	hemD (MLST)	hisD (MLST)	purE (MLST)	sucA (MLST)	thrA (MLST)	Grosstiere Amoxicillin-clavulanate	Grosstiere Ampicillin	Grosstiere Gentamicin	Grosstiere Tetracycline	Grosstiere MIC Amoxicillin-clavulanate	Grosstiere MIC Ampicillin	Grosstiere MIC Gentamicin	Grosstiere MIC Tetracycline	MDR Ciprofloxacin	MDR Levofloxacin	MDR Chloramphenicol	MDR Trimethoprim-sulfamethoxazole	MDR Meropenem	MDR MIC Ciprofloxacin	MDR MIC Levofloxacin	MDR MIC Chloramphenicol	MDR MIC Trimethoprim-sulfamethoxazole	MDR MIC Meropenem	FastQC Per Base Sequence Quality (Forward Reads)	FastQC Per Base Sequence Quality (Reverse Reads)	Contig Count (Assembled)	N50 (Assembled)	Read Count (Assembled)	cgMLST Perc. Good Targets (initially)	Created	Genoserotype	Assembler	Top Species Match	Top Species Match Identity	#Missing values in Distance Columns
1	2	42	ERR8568722	20.02.2017	cattle		26	Bad Tölz-Wolfratshausen	Upper Bavaria	1322	see Figure 5	10	5	2	3	6	5	5	10	S	S	S	S	0 : <=2/1	0 : =0.5	0 : =0.5	0 : =0.5	S	S	S	S	S	0 : <=0.25	0 : <=0.5	0 : <=8	0 : <=1/19	0 : <=0.125	succeeded	succeeded	212	60284	3035317	97.7	05.10.2021	Dublin	SKESA	Salmonella enterica	1.00	70
1	5	45	ERR8568725	15.05.2017	cattle		51	Weilheim-Schongau	Upper Bavaria	1322	see Figure 5	10	5	2	3	6	5	5	10	S	S	S	S	0 : <=2/1	0 : =0.5	0 : =0.5	0 : =1	S	S	S	S	S	0 : <=0.25	0 : <=0.5	0 : <=8	0 : <=1/19	0 : <=0.125	succeeded	succeeded	234	50153	3071349	97.4	05.10.2021	Dublin	SKESA	Salmonella enterica	1.00	78
1	6	47	ERR8568727	07.07.2017	cattle	geographically close to farm 47	28	Garmisch-Partenkirchen	Upper Bavaria	1322	see Figure 5	10	5	2	3	6	5	5	10	S	S	S	S	0 : <=2/1	0 : =1	0 : =0.5	0 : =1	S	S	S	S	S	0 : <=0.25	0 : <=0.5	0 : <=8	0 : <=1/19	0 : <=0.125	succeeded	succeeded	433	24318	2098241	96.7	05.10.2021	Dublin	SKESA	Salmonella enterica	1.00	98
1	7	46	ERR8568726	08.07.2017	cattle	geographically close to farm 28	47	Garmisch-Partenkirchen	Upper Bavaria	1322	see Figure 5	10	5	2	3	6	5	5	10	S	S	S	S	0 : <=2/1	0 : =0.5	0 : =0.25	0 : =1	S	S	S	S	S	0 : <=0.25	0 : <=0.5	0 : <=8	0 : <=1/19	0 : <=0.125	succeeded	succeeded	171	69949	3009676	97.8	05.10.2021	Dublin	SKESA	Salmonella enterica	1.00	66
1	8	48	ERR8568728	11.07.2017	cattle		41	Garmisch-Partenkirchen	Upper Bavaria	1322	see Figure 5	10	5	2	3	6	5	5	10	S	S	S	S	0 : <=2/1	0 : =0.5	0 : =0.5	0 : =1	S	S	S	S	S	0 : <=0.25	0 : <=0.5	0 : <=8	0 : <=1/19	0 : <=0.125	succeeded	succeeded	137	76881	2450306	97.8	05.10.2021	Dublin	SKESA	Salmonella enterica	1.00	65
1	11	51	ERR8568731	01.08.2017	cattle		13	Bad Tölz-Wolfratshausen	Upper Bavaria	1322	see Figure 5	10	5	2	3	6	5	5	10	S	S	S	S	0 : <=2/1	0 : =0.5	0 : =0.5	0 : =1	S	S	S	S	S	0 : <=0.25	0 : <=0.5	0 : <=8	0 : <=1/19	0 : <=0.125	succeeded	succeeded	142	76502	3647003	97.8	05.10.2021	Dublin	SKESA	Salmonella enterica	1.00	66
1	14	56	ERR8568735	14.12.2017	cattle		49	Bad Tölz-Wolfratshausen	Upper Bavaria	1322	see Figure 5	10	5	2	3	6	5	5	10	S	S	S	S	0 : <=2/1	0 : =1	0 : =0.25	0 : =1	S	S	S	S	S	0 : <=0.25	0 : <=0.5	0 : <=8	0 : <=1/19	0 : <=0.125	succeeded	succeeded	124	89051	2799407	97.9	05.10.2021	Dublin	SKESA	Salmonella enterica	1.00	64
1	28	2	ERR8568684	2019-08-13	cattle		7	Garmisch-Partenkirchen	Upper Bavaria	1322	see Figure 5	10	5	2	3	6	5	5	10	S	S	S	S	0 : <=2/1	0 : =1	0 : <=0.125	0 : =1	S	S	S	S	S	0 : <=0.25	0 : <=0.5	0 : <=8	0 : <=1/19	0 : <=0.125	succeeded	succeeded	124	88853	3410663	97.8	26.07.2021	Dublin	SKESA	Salmonella enterica	1.00	65
1	28	4	ERR8568686	2019-08-27	herding dog		7	Garmisch-Partenkirchen	Upper Bavaria	1322	see Figure 5	10	5	2	3	6	5	5	10	S	S	S	S	0 : <=2/1	0 : =0.5	0 : =0.25	0 : =1	S	S	S	S	S	0 : <=0.25	0 : <=0.5	0 : <=8	0 : <=1/19	0 : <=0.125	succeeded	succeeded	148	76881	3406141	97.8	26.07.2021	Dublin	SKESA	Salmonella enterica	1.00	66
1	38	18	ERR8568700	2020-07-27	cattle		38	Bad Tölz-Wolfratshausen	Upper Bavaria	1322	see Figure 5	10	5	2	3	6	5	5	10	S	S	S	S	0 : <=2/1	0 : =0.5	0 : =0.25	0 : =1	S	S	S	S	S	0 : <=0.25	0 : <=0.5	0 : <=8	0 : <=1/19	0 : <=0.125	succeeded	succeeded	191	61463	3784795	97.8	26.07.2021	Dublin	SKESA	Salmonella enterica	1.00	66
1	3	43	ERR8568723	11.04.2017	cattle		44	Bad Tölz-Wolfratshausen	Upper Bavaria	6745	see Figure 5	10	5	2	3	6	5	5	10	S	S	S	S	0 : <=2/1	0 : =0.5	0 : =0.25	0 : =1	S	S	S	S	S	0 : <=0.25	0 : <=0.5	0 : <=8	0 : <=1/19	0 : <=0.125	succeeded	succeeded	258	39504	2588374	97.4	05.10.2021	Dublin	SKESA	Salmonella enterica	1.00	79
1	4	44	ERR8568724	13.04.2017	cattle		30	Mühldorf am Inn	Upper Bavaria	6745	see Figure 5	10	5	2	3	6	5	5	10	S	S	S	S	0 : <=2/1	0 : =0.5	0 : =0.25	0 : =0.5	S	S	S	S	S	0 : <=0.25	0 : <=0.5	0 : <=8	0 : <=1/19	0 : <=0.125	succeeded	succeeded	201	59105	2959304	97.6	05.10.2021	Dublin	SKESA	Salmonella enterica	1.00	71
1	9	49	ERR8568729	17.07.2017	cattle		45	Bad Tölz-Wolfratshausen	Upper Bavaria	6745	see Figure 5	10	5	2	3	6	5	5	10	S	S	S	S	0 : <=2/1	0 : =0.5	0 : =0.25	0 : =1	S	S	S	S	S	0 : <=0.25	0 : <=0.5	0 : <=8	0 : <=1/19	0 : <=0.125	succeeded	succeeded	125	82289	4689451	97.9	05.10.2021	Dublin	SKESA	Salmonella enterica	1.00	63
1	10	50	ERR8568730	20.07.2017	cattle		50	Bad Tölz-Wolfratshausen	Upper Bavaria	6745	see Figure 5	10	5	2	3	6	5	5	10	S	S	S	S	0 : <=2/1	0 : =0.5	0 : =0.25	0 : =1	S	S	S	S	S	0 : <=0.25	0 : <=0.5	0 : <=8	0 : <=1/19	0 : <=0.125	succeeded	succeeded	151	71761	4170150	97.8	05.10.2021	Dublin	SKESA	Salmonella enterica	1.00	67
1	12	53	ERR8568733	15.08.2017	cattle		48	Bad Tölz-Wolfratshausen	Upper Bavaria	6745	see Figure 5	10	5	2	3	6	5	5	10	S	S	S	S	0 : <=2/1	0 : =0.5	0 : =0.25	0 : =1	S	S	S	S	S	0 : <=0.25	0 : <=0.5	0 : <=8	0 : <=1/19	0 : <=0.125	succeeded	succeeded	97	123437	4246012	97.9	05.10.2021	Dublin	SKESA	Salmonella enterica	1.00	62
1	15	57	ERR8568736	18.12.2017	cattle		58	Weilheim-Schongau	Upper Bavaria	6745	see Figure 5	10	5	2	3	6	5	5	10	S	S	S	S	0 : <=2/1	0 : =0.5	0 : =0.25	0 : =1	S	S	S	S	S	0 : <=0.25	0 : <=0.5	0 : <=8	0 : <=1/19	0 : <=0.125	succeeded	succeeded	118	104593	3414604	97.9	05.10.2021	Dublin	SKESA	Salmonella enterica	1.00	64
1	17	58	ERR8568737	20.02.2018	cattle		3	Bad Tölz-Wolfratshausen	Upper Bavaria	6745	see Figure 5	10	5	2	3	6	5	5	10	S	S	S	S	0 : <=2/1	0 : =0.5	0 : =0.5	0 : =1	S	S	S	S	S	0 : <=0.25	0 : <=0.5	0 : <=8	0 : <=1/19	0 : <=0.125	succeeded	succeeded	97	119224	4820176	97.9	05.10.2021	Dublin	SKESA	Salmonella enterica	1.00	63
1	31	6	ERR8568688	2019-10-09	cattle	contact with farm 11 and 29	42	Bad Tölz-Wolfratshausen	Upper Bavaria	6745	see Figure 5	10	5	2	3	6	5	5	10	S	S	S	S	0 : <=2/1	0 : =1	0 : =0.25	0 : =1	S	S	S	S	S	0 : <=0.25	0 : <=0.5	0 : <=8	0 : <=1/19	0 : <=0.125	succeeded	succeeded	185	65884	2714789	97.7	26.07.2021	Dublin	SKESA	Salmonella enterica	1.00	69
1	39	19	ERR8568701	2020-07-31	cattle	geographically close to farm 27	57	Bad Tölz-Wolfratshausen	Upper Bavaria	6745	see Figure 5	10	5	2	3	6	5	5	10	S	S	S	S	0 : <=2/1	0 : =0.5	0 : =0.25	0 : =0.5	S	S	I	S	S	0 : <=0.25	0 : <=0.5	0 : >16	0 : <=1/19	0 : <=0.125	succeeded	succeeded	188	79096	2035862	97.7	26.07.2021	Dublin	SKESA	Salmonella enterica	1.00	68
1	40	22	ERR8568703	2020-08-12	pig		14	Landshut	Lower Bavaria	6745	see Figure 5	10	5	2	3	6	5	5	10	S	S	S	S	0 : <=2/1	0 : =0.5	0 : =0.25	0 : =1	S	S	S	S	S	0 : <=0.25	0 : <=0.5	0 : <=8	0 : <=1/19	0 : <=0.125	succeeded	succeeded	224	49481	2810271	97.5	26.07.2021	Dublin	SKESA	Salmonella enterica	1.00	74
1	41	24	ERR8568705	2020-08-13	cattle	geographically close to farm 57	27	Bad Tölz-Wolfratshausen	Upper Bavaria	6745	see Figure 5	10	5	2	3	6	5	5	10	S	S	S	S	0 : <=2/1	0 : =0.5	0 : =0.25	0 : =1	S	S	S	S	S	0 : <=0.25	0 : <=0.5	0 : <=8	0 : <=1/19	0 : <=0.125	succeeded	succeeded	98	105004	2141660	97.9	26.07.2021	Dublin	SKESA	Salmonella enterica	1.00	63
1	52	36	ERR8568716	2021-07-30	cattle		32	Bad Tölz-Wolfratshausen	Upper Bavaria	6745	see Figure 5	10	5	2	3	6	5	5	10	S	S	S	S	0 : <=2/1	0 : =0.5	0 : <=0.125	0 : =0.5	S	S	S	S	S	0 : <=0.25	0 : <=0.5	0 : <=8	0 : <=1/19	0 : <=0.125	succeeded	succeeded	109	117841	3062848	97.9	26.08.2021	Dublin	SKESA	Salmonella enterica	1.00	62
1	mp-GAP	38	ERR8568718	28.08.2021	herding dog	same animal as isolate 83	mp-GAP	Garmisch-Partenkirchen	Upper Bavaria	6745	see Figure 5	10	5	2	3	6	5	5	10	S	S	S	S	0 : <=2/1	0 : =0.5	0 : =0.5	0 : =0.5	S	S	S	S	S	0 : <=0.25	0 : <=0.5	0 : <=8	0 : <=1/19	0 : <=0.125	succeeded	succeeded	443	25238	1962538	97.1	27.09.2021	Dublin	SKESA	Salmonella enterica	1.00	86
1	mp-GAP	39	ERR8568719	01.09.2021	cattle	same animal as isolate 71	18	Garmisch-Partenkirchen	Upper Bavaria	6745	see Figure 5	10	5	2	3	6	5	5	10	not tested	not tested	not tested	not tested	not tested	not tested	not tested	not tested	not tested	not tested	not tested	not tested	not tested	not tested	not tested	not tested	not tested	not tested	succeeded	succeeded	179	60224	2961834	97.7	27.09.2021	Dublin	SKESA	Salmonella enterica	1.00	68
1	mp-GAP	40	ERR8568720	01.09.2021	cattle	same animal as isolate 73	18	Garmisch-Partenkirchen	Upper Bavaria	6745	see Figure 5	10	5	2	3	6	5	5	10	S	S	S	S	0 : <=2/1	0 : =0.5	0 : =0.25	0 : =1	S	S	S	S	S	0 : <=0.25	0 : <=0.5	0 : <=8	0 : <=1/19	0 : <=0.125	succeeded	succeeded	188	54873	2767995	97.8	27.09.2021	Dublin	SKESA	Salmonella enterica	1.00	66
1	mp-GAP	52	ERR8568732	06.08.2017	cattle		56	Garmisch-Partenkirchen	Upper Bavaria	6745	see Figure 5	10	5	2	3	6	5	5	10	S	S	S	S	0 : <=2/1	0 : =1	0 : =0.25	0 : =1	S	S	S	S	S	0 : <=0.25	0 : <=0.5	0 : <=8	0 : <=1/19	0 : <=0.125	succeeded	succeeded	122	92024	3366261	97.9	05.10.2021	Dublin	SKESA	Salmonella enterica	1.00	64
1	mp-GAP	70	ERR8568748	16.08.2021	cattle		23	Garmisch-Partenkirchen	Upper Bavaria	6745	see Figure 5	10	5	2	3	6	5	5	10	not tested	not tested	not tested	not tested	not tested	not tested	not tested	not tested	not tested	not tested	not tested	not tested	not tested	not tested	not tested	not tested	not tested	not tested	succeeded	succeeded	129	96974	2578870	97.9	25.10.2021	Dublin	SKESA	Salmonella enterica	1.00	62
1	mp-GAP	71	ERR8568749	16.08.2021	cattle	same animal as isolate 39	18	Garmisch-Partenkirchen	Upper Bavaria	6745	see Figure 5	10	5	2	3	6	5	5	10	not tested	not tested	not tested	not tested	not tested	not tested	not tested	not tested	not tested	not tested	not tested	not tested	not tested	not tested	not tested	not tested	not tested	not tested	succeeded	succeeded	143	85804	3205050	98.0	25.10.2021	Dublin	SKESA	Salmonella enterica	1.00	61
1	mp-GAP	72	ERR8568750	30.08.2021	cattle		23	Garmisch-Partenkirchen	Upper Bavaria	6745	see Figure 5	10	5	2	3	6	5	5	10	S	S	S	S	0 : <=2/1	0 : =0.5	0 : =0.25	0 : =1	S	S	S	S	S	0 : <=0.25	0 : <=0.5	0 : <=8	0 : <=1/19	0 : <=0.125	succeeded	succeeded	156	69967	2241281	97.8	25.10.2021	Dublin	SKESA	Salmonella enterica	1.00	67
1	mp-GAP	74	ERR8568752	16.08.2021	cattle		23	Garmisch-Partenkirchen	Upper Bavaria	6745	see Figure 5	10	5	2	3	6	5	5	10	S	S	S	S	0 : <=2/1	0 : =0.5	0 : =1	0 : =1	S	S	S	S	S	0 : <=0.25	0 : <=0.5	0 : <=8	0 : <=1/19	0 : <=0.125	succeeded	succeeded	76	166900	3603338	97.9	25.10.2021	Dublin	SKESA	Salmonella enterica	1.00	62
1	mp-GAP	75	ERR8568753	16.08.2021	cattle	same animal as isolate 82	23	Garmisch-Partenkirchen	Upper Bavaria	6745	see Figure 5	10	5	2	3	6	5	5	10	not tested	not tested	not tested	not tested	not tested	not tested	not tested	not tested	not tested	not tested	not tested	not tested	not tested	not tested	not tested	not tested	not tested	not tested	succeeded	succeeded	81	152241	3643342	97.9	25.10.2021	Dublin	SKESA	Salmonella enterica	1.00	63
1	mp-GAP	76	ERR8568754	16.08.2021	cattle		23	Garmisch-Partenkirchen	Upper Bavaria	6745	see Figure 5	10	5	2	3	6	5	5	10	not tested	not tested	not tested	not tested	not tested	not tested	not tested	not tested	not tested	not tested	not tested	not tested	not tested	not tested	not tested	not tested	not tested	not tested	succeeded	succeeded	84	123555	3418692	97.9	25.10.2021	Dublin	SKESA	Salmonella enterica	1.00	62
1	mp-GAP	77	ERR8568755	16.08.2021	cattle		23	Garmisch-Partenkirchen	Upper Bavaria	6745	see Figure 5	10	5	2	3	6	5	5	10	not tested	not tested	not tested	not tested	not tested	not tested	not tested	not tested	not tested	not tested	not tested	not tested	not tested	not tested	not tested	not tested	not tested	not tested	succeeded	succeeded	76	131502	4668813	97.9	25.10.2021	Dublin	SKESA	Salmonella enterica	1.00	62
1	mp-GAP	78	ERR8568756	16.08.2021	cattle		23	Garmisch-Partenkirchen	Upper Bavaria	6745	see Figure 5	10	5	2	3	6	5	5	10	not tested	not tested	not tested	not tested	not tested	not tested	not tested	not tested	not tested	not tested	not tested	not tested	not tested	not tested	not tested	not tested	not tested	not tested	succeeded	succeeded	86	153511	4328347	97.9	25.10.2021	Dublin	SKESA	Salmonella enterica	1.00	63
1	mp-GAP	79	ERR8568757	16.08.2021	cattle	unknown individual	mp-GAP	Garmisch-Partenkirchen	Upper Bavaria	6745	see Figure 5	10	5	2	3	6	5	5	10	not tested	not tested	not tested	not tested	not tested	not tested	not tested	not tested	not tested	not tested	not tested	not tested	not tested	not tested	not tested	not tested	not tested	not tested	succeeded	succeeded	87	130107	3407354	97.9	25.10.2021	Dublin	SKESA	Salmonella enterica	1.00	63
1	mp-GAP	80	ERR8568758	16.08.2021	cattle		23	Garmisch-Partenkirchen	Upper Bavaria	6745	see Figure 5	10	5	2	3	6	5	5	10	not tested	not tested	not tested	not tested	not tested	not tested	not tested	not tested	not tested	not tested	not tested	not tested	not tested	not tested	not tested	not tested	not tested	not tested	succeeded	succeeded	103	115380	3052964	97.9	25.10.2021	Dublin	SKESA	Salmonella enterica	1.00	62
1	mp-GAP	82	ERR8568760	30.08.2021	cattle	same animal as isolate 75	23	Garmisch-Partenkirchen	Upper Bavaria	6745	see Figure 5	10	5	2	3	6	5	5	10	S	S	S	S	0 : <=2/1	0 : =0.5	0 : =0.25	0 : =1	S	S	S	S	S	0 : <=0.25	0 : <=0.5	0 : <=8	0 : <=1/19	0 : <=0.125	succeeded	succeeded	162	74571	3255065	97.9	25.10.2021	Dublin	SKESA	Salmonella enterica	1.00	62
1	mp-GAP	83	ERR8568761	2021-09-15	herding dog	same animal as isolate 38	mp-GAP	Garmisch-Partenkirchen	Upper Bavaria	6745	see Figure 5	10	5	2	3	6	5	5	10	not tested	not tested	not tested	not tested	not tested	not tested	not tested	not tested	not tested	not tested	not tested	not tested	not tested	not tested	not tested	not tested	not tested	not tested	succeeded	succeeded	248	44865	3574995	97.4	27.10.2021	Dublin	SKESA	Salmonella enterica	1.00	77
1	mp-GAP	84	ERR8568762	16.08.2021	cattle		23	Garmisch-Partenkirchen	Upper Bavaria	6745	see Figure 5	10	5	2	3	6	5	5	10	not tested	not tested	not tested	not tested	not tested	not tested	not tested	not tested	not tested	not tested	not tested	not tested	not tested	not tested	not tested	not tested	not tested	not tested	succeeded	succeeded	239	46242	4932770	97.5	27.10.2021	Dublin	SKESA	Salmonella enterica	1.00	75
1	mp-GAP	85	ERR8568763	16.08.2021	cattle		59	Garmisch-Partenkirchen	Upper Bavaria	6745	see Figure 5	10	5	2	3	6	5	5	10	S	S	S	S	0 : <=2/1	0 : =0.5	0 : =0.5	0 : =1	S	S	S	S	S	0 : <=0.25	0 : <=0.5	0 : <=8	0 : <=1/19	0 : <=0.125	succeeded	succeeded	339	31191	3842140	97.1	27.10.2021	Dublin	SKESA	Salmonella enterica	1.00	87
1	mp-GAP	86	ERR8568764	16.08.2021	cattle		56	Garmisch-Partenkirchen	Upper Bavaria	6745	see Figure 5	10	5	2	3	6	5	5	10	S	S	S	S	0 : <=2/1	0 : =0.5	0 : =0.5	0 : =1	S	S	S	S	S	0 : <=0.25	0 : <=0.5	0 : <=8	0 : <=1/19	0 : <=0.125	succeeded	succeeded	310	34547	4064302	97.3	27.10.2021	Dublin	SKESA	Salmonella enterica	1.00	82
1	mp-GAP	87	ERR8568765	16.08.2021	cattle		49	Garmisch-Partenkirchen	Upper Bavaria	6745	see Figure 5	10	5	2	3	6	5	5	10	S	S	S	S	0 : <=2/1	0 : <=0.25	0 : =0.25	0 : =1	S	S	S	S	S	0 : <=0.25	0 : <=0.5	0 : <=8	0 : <=1/19	0 : <=0.125	succeeded	succeeded	302	33485	3208069	97.4	27.10.2021	Dublin	SKESA	Salmonella enterica	1.00	79
1	mp-GAP	88	ERR8568766	16.08.2021	cattle		49	Garmisch-Partenkirchen	Upper Bavaria	6745	see Figure 5	10	5	2	3	6	5	5	10	not tested	not tested	not tested	not tested	not tested	not tested	not tested	not tested	not tested	not tested	not tested	not tested	not tested	not tested	not tested	not tested	not tested	not tested	succeeded	succeeded	372	28401	2738323	97.0	27.10.2021	Dublin	SKESA	Salmonella enterica	1.00	89
1	mp-GAP	89	ERR8568767	16.08.2021	cattle		49	Garmisch-Partenkirchen	Upper Bavaria	6745	see Figure 5	10	5	2	3	6	5	5	10	not tested	not tested	not tested	not tested	not tested	not tested	not tested	not tested	not tested	not tested	not tested	not tested	not tested	not tested	not tested	not tested	not tested	not tested	succeeded	succeeded	210	50642	3209001	97.7	27.10.2021	Dublin	SKESA	Salmonella enterica	1.00	70
1	mp-GAP	90	ERR8568768	16.08.2021	cattle		60	Garmisch-Partenkirchen	Upper Bavaria	6745	see Figure 5	10	5	2	3	6	5	5	10	S	S	S	S	0 : <=2/1	0 : =0.5	0 : =0.5	0 : =1	S	S	S	S	S	0 : <=0.25	0 : <=0.5	0 : <=8	0 : <=1/19	0 : <=0.125	succeeded	succeeded	279	37997	4167746	97.5	27.10.2021	Dublin	SKESA	Salmonella enterica	1.00	76
1	mp-GAP	92	ERR8568769	16.08.2021	cattle		23	Garmisch-Partenkirchen	Upper Bavaria	6745	see Figure 5	10	5	2	3	6	5	5	10	not tested	not tested	not tested	not tested	not tested	not tested	not tested	not tested	not tested	not tested	not tested	not tested	not tested	not tested	not tested	not tested	not tested	not tested	succeeded	succeeded	418	26071	2692326	96.7	27.10.2021	Dublin	SKESA	Salmonella enterica	1.00	98
1	mp-GAP	94	ERR8568770	16.08.2021	herding dog		mp-GAP	Garmisch-Partenkirchen	Upper Bavaria	6745	see Figure 5	10	5	2	3	6	5	5	10	S	S	S	S	0 : <=2/1	0 : =0.5	0 : =0.5	0 : =1	S	S	S	S	S	0 : <=0.25	0 : <=0.5	0 : <=8	0 : <=1/19	0 : <=0.125	succeeded	succeeded	290	37604	3866540	97.3	27.10.2021	Dublin	SKESA	Salmonella enterica	1.00	81
1	26	1	ERR8568683	2019-03-22	cattle		53	Bad Tölz-Wolfratshausen	Upper Bavaria	8614	see Figure 5	10	5	2	3	6	5	5	10	S	S	S	S	0 : <=2/1	0 : =0.5	0 : =0.25	0 : =0.5	S	S	S	S	S	0 : <=0.25	0 : <=0.5	0 : <=8	0 : <=1/19	0 : <=0.125	succeeded	succeeded	133	81522	2806593	97.8	26.07.2021	Dublin	SKESA	Salmonella enterica	1.00	65
1	49	33	ERR8568713	2021-01-20	cattle		54	Garmisch-Partenkirchen	Upper Bavaria	8719	see Figure 5	10	5	2	3	6	5	5	10	S	S	S	S	0 : <=2/1	0 : =0.5	0 : =0.5	0 : =1	S	S	S	S	S	0 : <=0.25	0 : <=0.5	0 : <=8	0 : <=1/19	0 : <=0.125	succeeded	succeeded	127	79933	3295255	97.9	30.07.2021	Dublin	SKESA	Salmonella enterica	1.00	63
1	13	54	ERR8568734	20.08.2017	cattle		21	Weilheim-Schongau	Upper Bavaria	9034	see Figure 5	10	5	2	3	6	5	5	10	S	S	S	S	0 : <=2/1	0 : =0.5	0 : =1	0 : =0.5	S	S	S	S	S	0 : <=0.25	0 : <=0.5	0 : <=8	0 : <=1/19	0 : <=0.125	succeeded	succeeded	93	123429	3536989	97.9	05.10.2021	Dublin	SKESA	Salmonella enterica	1.00	63
1	mp-GAP	73	ERR8568751	16.08.2021	cattle	same animal as isolate 40	18	Garmisch-Partenkirchen	Upper Bavaria	9163	see Figure 5	10	5	2	3	6	5	5	10	S	S	S	S	0 : <=2/1	0 : =0.5	0 : =0.25	0 : =1	S	S	S	S	S	0 : <=0.25	0 : <=0.5	0 : <=8	0 : <=1/19	0 : <=0.125	succeeded	succeeded	85	153511	5009377	97.9	25.10.2021	Dublin	SKESA	Salmonella enterica	1.00	63
1	mp-GAP	81	ERR8568759	15.09.2021	cattle		60	Garmisch-Partenkirchen	Upper Bavaria	9163	see Figure 5	10	5	2	3	6	5	5	10	S	S	S	S	0 : <=2/1	0 : =0.5	0 : =0.5	0 : =1	S	S	S	S	S	0 : <=0.25	0 : <=0.5	0 : <=8	0 : <=1/19	0 : <=0.125	succeeded	succeeded	84	123437	4294566	97.9	25.10.2021	Dublin	SKESA	Salmonella enterica	1.00	62
2	19	61	ERR8568740	12.06.2018	bovine		20	Rosenheim	Upper Bavaria	6742	not analyzed	10	5	2	3	6	5	5	10	S	S	S	S	0 : <=2/1	0 : =0.5	0 : =0.25	0 : =0.5	S	S	S	S	S	0 : <=0.25	0 : <=0.5	0 : <=8	0 : <=1/19	0 : <=0.125	succeeded	succeeded	265	38980	4007910	97.3	08.10.2021	Dublin	SKESA	Salmonella enterica	1.00	80
2	19	66	ERR8568745	2018-09-26	bovine		20	Rosenheim	Upper Bavaria	6742	not analyzed	10	5	2	3	6	5	5	10	not tested	not tested	not tested	not tested	not tested	not tested	not tested	not tested	not tested	not tested	not tested	not tested	not tested	not tested	not tested	not tested	not tested	not tested	succeeded	succeeded	161	66606	4077598	97.5	08.10.2021	Dublin	SKESA	Salmonella enterica	1.00	76
2	21	63	ERR8568742	04.09.2018	cattle		40	Miesbach	Upper Bavaria	6742	not analyzed	10	5	2	3	6	5	5	10	S	S	S	S	0 : <=2/1	0 : =0.5	0 : =0.25	0 : =1	S	S	S	S	S	0 : <=0.25	0 : <=0.5	0 : <=8	0 : <=1/19	0 : <=0.125	succeeded	succeeded	243	44008	2260399	97.3	08.10.2021	Dublin	SKESA	Salmonella enterica	1.00	81
2	22	64	ERR8568743	24.09.2018	cattle		6	Miesbach	Upper Bavaria	6742	not analyzed	10	5	2	3	6	5	5	10	S	S	S	S	0 : <=2/1	0 : =0.5	0 : =0.5	0 : =0.5	S	S	S	S	S	0 : <=0.25	0 : <=0.5	0 : <=8	0 : <=1/19	0 : <=0.125	succeeded	succeeded	348	31566	2104833	96.9	08.10.2021	Dublin	SKESA	Salmonella enterica	1.00	94
2	23	65	ERR8568744	02.10.2018	cattle		46	Miesbach	Upper Bavaria	6742	not analyzed	10	5	2	3	6	5	5	10	S	S	S	S	0 : <=2/1	0 : =0.5	0 : =0.25	0 : =1	S	S	S	S	S	0 : <=0.25	0 : <=0.5	0 : <=8	0 : <=1/19	0 : <=0.125	succeeded	succeeded	136	84245	5195981	97.7	08.10.2021	Dublin	SKESA	Salmonella enterica	1.00	70
2	24	67	ERR8568746	11.12.2018	cattle		12	Miesbach	Upper Bavaria	6742	not analyzed	10	5	2	3	6	5	5	10	S	S	S	S	0 : <=2/1	0 : =0.5	0 : =0.5	0 : =1	S	S	S	S	S	0 : <=0.25	0 : <=0.5	0 : <=8	0 : <=1/19	0 : <=0.125	succeeded	succeeded	179	59777	4664832	97.4	08.10.2021	Dublin	SKESA	Salmonella enterica	1.00	79
2	25	68	ERR8568747	17.12.2018	cattle		15	Miesbach	Upper Bavaria	6742	not analyzed	10	5	2	3	6	5	5	10	S	S	S	S	0 : <=2/1	0 : =0.5	0 : =0.5	0 : =0.5	S	S	S	S	S	0 : <=0.25	0 : <=0.5	0 : <=8	0 : <=1/19	0 : <=0.125	succeeded	succeeded	187	56524	5925760	97.4	08.10.2021	Dublin	SKESA	Salmonella enterica	1.00	77
2	29	5	ERR8568687	2019-09-13	cattle		22	Rosenheim	Upper Bavaria	6742	not analyzed	10	5	2	3	6	5	5	10	S	S	S	S	0 : <=2/1	0 : =0.5	0 : <=0.125	0 : =1	S	S	S	S	S	0 : <=0.25	0 : <=0.5	0 : <=8	0 : <=1/19	0 : <=0.125	succeeded	succeeded	131	91982	2933104	97.6	26.07.2021	Dublin	SKESA	Salmonella enterica	1.00	71
2	42	23	ERR8568704	2020-08-18	cattle		31	Rosenheim	Upper Bavaria	6742	not analyzed	10	5	2	3	6	5	5	10	S	S	S	S	0 : <=2/1	0 : =0.5	0 : =0.25	0 : =1	S	S	S	S	S	0 : <=0.25	0 : <=0.5	0 : <=8	0 : <=1/19	0 : <=0.125	succeeded	succeeded	270	39466	1213109	97.2	26.07.2021	Dublin	SKESA	Salmonella enterica	1.00	84
2	43	25	ERR8568706	2020-08-18	cattle		25	Miesbach	Upper Bavaria	6742	not analyzed	10	5	2	3	6	5	5	10	S	S	S	S	0 : <=2/1	0 : =0.5	0 : <=0.125	0 : =1	S	S	S	S	S	0 : <=0.25	0 : <=0.5	0 : <=8	0 : <=1/19	0 : <=0.125	succeeded	succeeded	78	133812	3488235	97.7	30.07.2021	Dublin	SKESA	Salmonella enterica	1.00	69
2	48	32	ERR8568712	2020-11-03	cattle		9	Miesbach	Upper Bavaria	6742	not analyzed	10	5	2	3	6	5	5	10	S	S	S	S	0 : <=2/1	0 : <=0.25	0 : =0.5	0 : =2	S	S	S	S	S	0 : <=0.25	0 : <=0.5	0 : <=8	0 : <=1/19	0 : <=0.125	succeeded	succeeded	71	161405	3565592	97.7	30.07.2021	Dublin	SKESA	Salmonella enterica	1.00	69
2	50	34	ERR8568714	29.06.2021	cattle		8	Miesbach	Upper Bavaria	6742	not analyzed	10	5	2	3	6	5	5	10	S	S	S	S	0 : <=2/1	0 : =0.5	0 : <=0.125	0 : =1	S	S	S	S	S	0 : <=0.25	0 : <=0.5	0 : <=8	0 : <=1/19	0 : <=0.125	succeeded	succeeded	139	98483	3270560	97.7	30.07.2021	Dublin	SKESA	Salmonella enterica	1.00	70
2	51	35	ERR8568715	14.07.2021	cattle		52	Miesbach	Upper Bavaria	6742	not analyzed	10	5	2	3	6	5	5	10	S	S	S	S	0 : <=2/1	0 : =0.5	0 : =0.25	0 : =1	S	S	S	S	S	0 : <=0.25	0 : <=0.5	0 : <=8	0 : <=1/19	0 : <=0.125	succeeded	succeeded	182	61723	2837610	97.4	30.07.2021	Dublin	SKESA	Salmonella enterica	1.00	77
2	mp-GAP	37	ERR8568717	2021-08-04	cattle		23	Garmisch-Partenkirchen	Upper Bavaria	6742	not analyzed	10	5	2	3	6	5	5	10	S	S	S	S	0 : <=2/1	0 : =0.5	0 : =0.25	0 : =1	S	S	S	S	S	0 : <=0.25	0 : <=0.5	0 : <=8	0 : <=1/19	0 : =0.25	succeeded	succeeded	216	52585	2050534	97.5	26.08.2021	Dublin	SKESA	Salmonella enterica	1.00	75
2	mp-MB	15	ERR8568697	2020-07-19	cattle		37	Rosenheim	Upper Bavaria	6742	not analyzed	10	5	2	3	6	5	5	10	S	S	S	S	0 : <=2/1	0 : =0.5	0 : =0.5	0 : =1	S	S	S	S	S	0 : <=0.25	0 : <=0.5	0 : <=8	0 : <=1/19	0 : <=0.125	succeeded	succeeded	199	60087	2709648	97.5	26.07.2021	Dublin	SKESA	Salmonella enterica	1.00	74
2	mp-MB	16	ERR8568698	2020-07-26	cattle		19	Rosenheim	Upper Bavaria	6742	not analyzed	10	5	2	3	6	5	5	10	S	S	S	S	0 : <=2/1	0 : =0.5	0 : <=0.125	0 : =1	S	S	S	S	S	0 : <=0.25	0 : <=0.5	0 : <=8	0 : <=1/19	0 : <=0.125	succeeded	succeeded	110	89055	3262384	97.7	26.07.2021	Dublin	SKESA	Salmonella enterica	1.00	70
2	mp-MB	20	ERR8568702	2020-07-30	cattle		39	Miesbach	Upper Bavaria	6742	not analyzed	10	5	2	3	6	5	5	10	S	S	S	S	0 : <=2/1	0 : =0.5	0 : <=0.125	0 : =1	S	S	I	S	S	0 : <=0.25	0 : <=0.5	0 : >16	0 : <=1/19	0 : <=0.125	succeeded	succeeded	169	64568	3476579	97.6	26.07.2021	Dublin	SKESA	Salmonella enterica	1.00	71
3	37	17	ERR8568699	2020-07-27	cattle		43	Traunstein	Upper Bavaria	1324	not analyzed	1487	410	2	3	6	5	5	10	S	S	S	S	0 : <=2/1	0 : =0.5	0 : <=0.125	0 : =1	S	S	S	S	S	0 : <=0.25	0 : <=0.5	0 : <=8	0 : <=1/19	0 : <=0.125	succeeded	succeeded	206	61372	3397477	97.5	26.07.2021	Dublin	SKESA	Salmonella enterica	1.00	76
3	44	26	ERR8568707	2020-09-04	cattle		36	Traunstein	Upper Bavaria	1324	not analyzed	1487	410	2	3	6	5	5	10	S	S	S	S	0 : <=2/1	0 : =0.5	0 : =0.5	0 : =0.5	S	S	S	S	S	0 : <=0.25	0 : <=0.5	0 : <=8	0 : <=1/19	0 : <=0.125	succeeded	succeeded	85	120676	3771168	97.6	30.07.2021	Dublin	SKESA	Salmonella enterica	1.00	71
3	45	27	ERR8568708	2020-09-08	pig		55	Pfaffenhofen	Upper Bavaria	1324	not analyzed	1487	410	2	3	6	5	5	10	S	S	S	S	0 : <=2/1	0 : =0.5	0 : =0.25	0 : =1	S	S	S	S	S	0 : <=0.25	0 : <=0.5	0 : <=8	0 : <=1/19	0 : <=0.125	succeeded	succeeded	87	151757	3562444	97.6	30.07.2021	Dublin	SKESA	Salmonella enterica	1.00	72
3	47	30	ERR8568710	2020-09-30	cattle		2	Traunstein	Upper Bavaria	1324	not analyzed	1487	410	2	3	6	5	5	10	S	S	S	S	0 : <=2/1	0 : =0.5	0 : =0.25	0 : =1	S	S	S	S	S	0 : <=0.25	0 : <=0.5	0 : <=8	0 : <=1/19	0 : <=0.125	succeeded	succeeded	76	161402	4206765	97.6	30.07.2021	Dublin	SKESA	Salmonella enterica	1.00	71
3	47	31	ERR8568711	2020-10-13	cattle		2	Traunstein	Upper Bavaria	1324	not analyzed	1487	410	2	3	6	5	5	10	not tested	not tested	not tested	not tested	not tested	not tested	not tested	not tested	not tested	not tested	not tested	not tested	not tested	not tested	not tested	not tested	not tested	not tested	succeeded	succeeded	96	104593	3957866	97.6	30.07.2021	Dublin	SKESA	Salmonella enterica	1.00	71
3	37	14	ERR8568696	2020-07-03	cattle		43	Traunstein	Upper Bavaria	6738	not analyzed	1487	410	2	3	6	5	5	10	S	S	S	S	0 : <=2/1	0 : =0.5	0 : =0.25	0 : =0.5	S	S	S	S	S	0 : <=0.25	0 : <=0.5	0 : <=8	0 : <=1/19	0 : <=0.125	succeeded	succeeded	165	62387	3402959	97.5	26.07.2021	Dublin	SKESA	Salmonella enterica	1.00	74
4	30	8	ERR8568690	2019-09-17	cattle	animal transfer with farm 42	11	Bad Tölz-Wolfratshausen	Upper Bavaria	8616	not analyzed	1494	5	2	3	491	5	5	10	S	S	S	R	0 : <=2/1	0 : <=0.25	0 : =4	0 : >8	S	S	S	S	S	0 : <=0.25	0 : <=0.5	0 : <=8	0 : <=1/19	0 : <=0.125	succeeded	succeeded	151	65231	2816715	96.5	26.07.2021	Dublin	SKESA	Salmonella enterica	1.00	106
4	36	13	ERR8568695	2020-03-03	cattle		24	München	Upper Bavaria	8616	not analyzed	1494	5	2	3	491	5	5	10	S	S	S	S	0 : <=2/1	0 : <=0.25	0 : =1	0 : =0.5	S	S	S	S	S	0 : <=0.25	0 : <=0.5	0 : <=8	0 : <=1/19	0 : <=0.125	succeeded	succeeded	153	82244	2736549	96.3	26.07.2021	Dublin	SKESA	Salmonella enterica	1.00	110
4	46	28	ERR8568709	2020-09-23	bovine		34	Bad Tölz-Wolfratshausen	Upper Bavaria	8616	not analyzed	1494	5	2	3	491	5	5	10	S	S	S	S	0 : <=2/1	0 : <=0.25	0 : =1	0 : =0.5	S	S	S	S	S	0 : <=0.25	0 : <=0.5	0 : <=8	0 : <=1/19	0 : <=0.125	succeeded	succeeded	71	161151	3669797	96.5	30.07.2021	Dublin	SKESA	Salmonella enterica	1.00	105
5	27	3	ERR8568685	2019-06-03	cattle	animal transfer with farm 16	1	Bad Tölz-Wolfratshausen	Upper Bavaria	8615	not analyzed	1494	5	2	3	491	5	5	10	S	S	S	S	0 : <=2/1	0 : <=0.25	0 : =1	0 : =0.5	S	S	S	S	S	0 : <=0.25	0 : <=0.5	0 : <=8	0 : <=1/19	0 : <=0.125	succeeded	succeeded	112	115640	2878984	96.5	26.07.2021	Dublin	SKESA	Salmonella enterica	1.00	105
5	27	11	ERR8568693	2019-12-13	cattle	animal transfer with farm 16	1	Bad Tölz-Wolfratshausen	Upper Bavaria	8615	not analyzed	1494	5	2	3	491	5	5	10	not tested	not tested	not tested	not tested	not tested	not tested	not tested	not tested	not tested	not tested	not tested	not tested	not tested	not tested	not tested	not tested	not tested	not tested	succeeded	succeeded	288	43756	2170209	96.2	26.07.2021	Dublin	SKESA	Salmonella enterica	1.00	115
5	33	9	ERR8568691	2019-11-06	cattle	animal transfer with farm 1	16	Bad Tölz-Wolfratshausen	Upper Bavaria	8615	not analyzed	1494	5	2	3	491	5	5	10	S	S	S	S	0 : <=2/1	0 : <=0.25	0 : =0.5	0 : =0.5	S	S	S	S	S	0 : <=0.25	0 : <=0.5	0 : <=8	0 : <=1/19	0 : <=0.125	succeeded	succeeded	197	61310	3231748	96.5	26.07.2021	Dublin	SKESA	Salmonella enterica	1.00	105
6	1	41	ERR8568721	05.02.2017	cattle		33	Rosenheim	Upper Bavaria	9033	not analyzed	10	5	2	3	6	5	5	10	S	S	S	S	0 : <=2/1	0 : =0.5	0 : =0.25	0 : =1	S	S	S	S	S	0 : <=0.25	0 : <=0.5	0 : <=8	0 : <=1/19	0 : <=0.125	succeeded	succeeded	109	104992	4138246	97.6	05.10.2021	Dublin	SKESA	Salmonella enterica	1.00	71
6	16	59	ERR8568738	16.02.2018	cattle		5	Traunstein	Upper Bavaria	9033	not analyzed	10	5	2	3	6	5	5	10	S	S	S	S	0 : <=2/1	0 : =0.5	0 : =0.25	0 : =1	S	S	S	S	S	0 : <=0.25	0 : <=0.5	0 : <=8	0 : <=1/19	0 : <=0.125	succeeded	succeeded	376	28779	3601903	96.6	08.10.2021	Dublin	SKESA	Salmonella enterica	1.00	102
7	18	60	ERR8568739	27.02.2018	cattle		10	Rosenheim	Upper Bavaria	9043	not analyzed	1494	5	2	3	491	5	5	10	S	S	S	S	0 : <=2/1	0 : <=0.25	0 : =1	0 : =0.5	S	S	S	S	S	0 : <=0.25	0 : <=0.5	0 : <=8	0 : <=1/19	0 : <=0.125	succeeded	succeeded	192	55987	4317844	96.3	08.10.2021	Dublin	SKESA	Salmonella enterica	1.00	110
7	20	62	ERR8568741	30.07.2018	cattle		35	Rosenheim	Upper Bavaria	9043	not analyzed	1494	5	2	3	491	5	5	10	S	S	S	S	0 : <=2/1	0 : =0.5	0 : =1	0 : =0.5	S	S	S	S	S	0 : <=0.25	0 : <=0.5	0 : <=8	0 : <=1/19	0 : <=0.125	succeeded	succeeded	220	47646	5172597	96.3	08.10.2021	Dublin	SKESA	Salmonella enterica	1.00	110
none	32	7	ERR8568689	2019-10-22	cattle		17	Rosenheim	Upper Bavaria	8620	not analyzed	1494	5	2	3	491	5	5	10	S	S	S	S	0 : <=2/1	0 : <=0.25	0 : =1	0 : =0.5	S	S	I	S	S	0 : <=0.25	0 : <=0.5	0 : >16	0 : <=1/19	0 : <=0.125	succeeded	succeeded	237	47187	2410760	96.4	26.07.2021	Dublin	SKESA	Salmonella enterica	1.00	109
none	34	12	ERR8568694	2019-12-02	cattle	animal transfer with farm 42	29	Bad Tölz-Wolfratshausen	Upper Bavaria	8623	not analyzed	1494	5	2	3	491	5	5	10	S	S	S	S	0 : <=2/1	0 : <=0.25	0 : =1	0 : =0.5	S	S	S	S	S	0 : <=0.25	0 : <=0.5	0 : <=8	0 : <=1/19	0 : <=0.125	succeeded	succeeded	164	63436	3651760	96.5	26.07.2021	Dublin	SKESA	Salmonella enterica	1.00	106
none	35	10	ERR8568692	2019-12-04	cattle		4	Mühldorf am Inn	Upper Bavaria	8626	not analyzed	1487	410	2	3	6	5	5	10	S	S	S	S	0 : <=2/1	0 : =0.5	0 : =0.25	0 : =1	S	S	S	S	S	0 : <=0.25	0 : <=0.5	0 : <=8	0 : <=1/19	0 : <=0.125	succeeded	succeeded	122	91027	3373398	97.7	26.07.2021	Dublin	SKESA	Salmonella enterica	1.00	70
mp-GAP: outbreak occurred on a mountain pasture in the district of Garmisch-Partenkirchen
mp-MB: outbreak occurred on a mountain pasture in the district of Miesbach
[truncated: 3,184 more columns]
